# Supplementary material for: Experimental and Theoretical Study of N2 Adsorption on Hydrogenated Y2C4H− and Dehydrogenated Y2C4− Cluster Anions at Room Temperature
Source: Int J Mol Sci. 2022 Jun 23;23(13):6976. doi: 10.3390/ijms23136976 (PMC9266966; doi:10.3390/ijms23136976)
Supplement: Supplementary file 1 [file ijms-23-06976-s001.zip]

Archive with 1 entries (1 files):
- Supporting Information-ijms-1739166 final.pdf
